# Supplementary material for: Development of a Polymeric Pharmacological Nanocarrier System as a Potential Therapy for Spinocerebellar Ataxia Type 7
Source: Cells. 2023 Nov 30;12(23):2735. doi: 10.3390/cells12232735 (PMC10706302; doi:10.3390/cells12232735)
Supplement: Supplementary file 1 [file cells-12-02735-s001.zip]

Archive with 1 entries (1 files):
- cells-2674953-supplementary.pdf
